# Supplementary material for: Feasibility and technique of endovenous laser ablation (EVLA) of recurrent varicose veins deriving from the sapheno-femoral junction—A case series of 35 consecutive procedures
Source: PLoS One. 2020 Jul 6;15(7):e0235656. doi: 10.1371/journal.pone.0235656 (PMC7337328; doi:10.1371/journal.pone.0235656)
Supplement: S1 Table — (XLSX) [file pone.0235656.s001.xlsx]

## Sheet: data
Proc_ID	Pat_ID	Gender	Side	max. CEAP	Complication	ASA	BMI (kg/m2)	Age (years)	Pretreatment (years)	Pretreatment (HLS=high ligation/Stripping)	Own pretreatment	Energy prox. part (Joule)	Treated length prox. part (cm)	Type: 0=no Neovasc., 1=Neovasc,	Subgroup	Additional procedure	Diam. (mm)	Concomitant ablation segment=1	Energy segment (Joule)	Treated length segment (cm)	Concomitant Sclerotherapy=1	Wavelength (nm)	Fiber diam. (mm)	Anesthesia	Feasible	Time to follow up (days)	Success=1	Complication after EVLA=1
1	1	m	L	2	SVT	1	29.7	51	1	endothermal	1	282	2.5	1	1		10	1	762	14	1	1470	1.8	yes	yes	10	0	0
2	2	f	L	2		2	22.3	69	10	HLS	0	266	2	1	1		5	1	726	13	0	1470	1.8	yes	yes	11	1	0
3	3	f	R	3		2	29.1	46	7	HLS	0	303	2.6	1	1		10	1	309	9	0	1470	1.8	yes	yes	10	1	0
4	4	f	L	3		2	24.8	52	21	HLS	0	264	1	1	1		6	1	297	5	0	1470	1.8	no	yes	10	1	0
5	5	m	L	2		1	26.6	55	5	endothermal	1	227	1.2	1	1		10	0			1	1470	1.8	yes	yes	13	1	0
8	8	m	R	2		1	23.9	59	2	endothermal	1	255	2	0	1		7	1	639	7	0	1470	1.8	yes	yes	14	1	0
9	9	f	L	2		1	27.9	49	6	HLS	0	240	1.5	1	1		6	1	701	10	1	1470	1.8	yes	yes	8	1	0
10	10	f	R	3		3	34.8	80	unknown	HLS	0	291	3	1	1		5	1	257	4	1	1470	1.3	no	yes	6	1	0
11	11	m	R	2		1	23.5	58	unknown	HLS	0	314	1.5	1	1		10	1	857	16	1	1470	1.8	yes	yes	8	1	0
12	12	m	L	2	SVT	2	24.6	64	7	endothermal	1	183	1	0	1		7	1	849	16	0	1470	1.8	yes	yes	10	1	0
13	13	m	L	3		2	24	73	8	HLS	0	146	3	1	1		5	1	716	15	1	1470	1.3	yes	yes	29	1	0
15	15	m	L	4		2	29.6	72	23	HLS	0	219	2	1	1		10	1	276	4	1	1470	1.8	yes	yes	4	1	0
16	16	f	L	3	SVT	2	29.8	72	unknown	endothermal	0	304	1.5	1	1		7	1	753	13	0	1470	1.8	yes	yes	9	1	0
19	19	f	L	3		2	26.2	74	26	HLS	0	259	1.4	1	1		10	1	1322	36	0	1470	1.8	no	yes	7	1	0
21	21	f	R	4		3	30.4	79	5	endothermal	1	341	3	1	1	left GSV	6	0			1	1470	1.3	yes	yes	12	1	0
23	23	f	R	2		2	26.2	73	unknown	HLS	0	322	2.2	1	1	left GSV	8	1	1681	30	0	1470	1.3	yes	yes	9	1	0
25	25	f	L	2		2	25.8	67	2	endothermal	1	180	1.6	0	1		6	0			1	1470	1.3	no	yes	14	1	0
26	26	m	L	4		2	27.1	75	unknown	HLS	0	291	1.6	1	1		5	1	677	9	0	1470	1.3	yes	yes	12	1	0
29	28	m	R	3		2	31.4	80	4	endothermal	1	115	1.5	1	1	left GSV	6	1	220	19	1	1940	1.3	yes	yes	12	1	0
30	29	m	L	2		1	26.6	64	2	endothermal	1	151	1.6	1	1		5	1	198	4	0	1470	1.3	no	yes	10	1	0
31	30	f	R	2		2	26.7	79	15	HLS	0	128	1	1	1	left GSV	9	1	211	4	1	1470	1.3	yes	yes	10	1	0
34	33	f	R	3		1	29.7	31	1	endothermal	1	440	2.5	0	1		21	1	691	8	0	1470	1.8	yes	yes	5	1	0
6	6	f	L	2		2	30.9	50	5	endothermal	1	770	21	0	2		5	0			0	1940	1.3	yes	yes	14	1	0
7	7	f	R	2		1	31.2	56	unknown	HLS	0	607	9	0	2	left GSV	6	1	1353	20	1	1470	1.8	yes	yes	7	1	0
14	14	f	R	3		1	28.6	61	21	HLS	0	1025	16	0	2		8	0			1	1470	1.3	no	yes	21	1	0
17	17	f	R	2		2	21	66	14	HLS	0	764	21	0	2	right GSV	6	1	107	5	1	1470	1.3	yes	yes	20	1	0
18	18	f	R	2		2	28.3	66	7	endothermal	1	877	16	0	2		7	0			1	1470	1.8	no	yes	11	1	0
20	20	f	L	2		1	24	49	3	HLS	0	1672	25	0	2	left SSV	8	0			1	1470	1.8	yes	yes	3	1	0
22	22	m	L	2		1	21.4	51	6	endothermal	1	537	6	0	2	left GSV	9	1	3785	38	0	1470	1.3	yes	yes	11	1	0
24	24	f	L	2		2	20	49	10	HLS	0	1959	34	1	2		12	0			0	1470	1.3	no	yes	9	1	0
27	27	m	R	2		2	29.4	37	3	endothermal	1	1339	11	0	2		6	0			0	1470	1.3	yes	yes	5	1	0
28	27	m	L	2		2	29.4	37	3	endothermal	1	2377	36	0	2		6	0			0	1470	1.3	yes	yes	5	1	1
32	31	f	L	6		3	27.7	78	25	HLS	0	2754	38	1	2		12	0			0	1470	1.8	yes	yes	60	1	0
33	32	f	R	2		1	18.3	61	5	endothermal	0	946	16	0	2	left SSV	6	1	927	17	0	1470	1.3	yes	yes	14	1	0
35	34	f	L	2		1	27.4	47	3	endothermal	1	405	7	0	2	right SSV	7	0			1	1470	1.3	yes	yes	6	1	0
